# Supplementary material for: Feeling fooled: Texture contaminates the neural code for tactile speed
Source: PLoS Biol. 2019 Aug 27;17(8):e3000431. doi: 10.1371/journal.pbio.3000431 (PMC6711498; doi:10.1371/journal.pbio.3000431)
Supplement: S1 Data — (XLSX) [file pbio.3000431.s007.xlsx]

## Sheet: Fig1
panel A							panel B							panel C
							Speed	40	60	80	100	120
	Chiffon														Intercept	Slope
rep1	0.7368	1.1579	1.0526	1.6842	1.6842		Chiffon	0.7756	1.0648	1.1688	1.3754	1.5517		Chiffon	1.1873	0.9314
rep2	0.6316	0.9474	1.4737	1.0526	1.6842		Thick Corduroy	0.4968	0.6326	0.7742	0.84	1.0765		Thick Corduroy	0.764	0.6834
rep3	0.7511	1.1803	1.5021	1.6094	1.7167		Denim	0.7485	0.8903	1.0641	1.1958	1.3454		Denim	1.0488	0.7497
rep4	0.9657	1.073	1.3948	1.3948	1.7167		Microsuede	0.5312	0.681	0.8258	0.8793	1.0465		Microsuede	0.7928	0.6145
rep5	0.7246	0.9317	1.3458	1.2422	1.3458		Wool Blend	0.7137	0.9417	1.0947	1.2264	1.3481		Wool Blend	1.0649	0.7767
rep6	0.7246	1.2422	1.3458	1.5528	1.5528		Citylight	0.6752	0.9339	1.0853	1.1455	1.2126		Citylight	1.0105	0.6432
mean	0.7557	1.0887	1.3525	1.4227	1.6167		Nylon	0.9616	1.0564	1.2716	1.373	1.3784		Nylon	1.2082	0.5751
	Thick Corduroy						Hucktowel	0.7476	0.9665	1.1002	1.3692	1.4583		Hucktowel	1.1284	0.912
rep1	0.8421	1.0526	0.9474	1.0526	1.2632		Metallic Silk	0.9444	1.1518	1.2565	1.3853	1.3949		Metallic Silk	1.2266	0.5672
rep2	0.7368	0.8421	0.8421	0.8421	1.2632		Vinyl	0.4778	0.5326	0.5116	0.5947	0.6294		Vinyl	0.5492	0.1826
rep3	0.7511	0.7511	0.8584	0.9657	1.073
rep4	0.6438	0.7511	0.8584	0.8584	0.9657
rep5	0.7246	0.8282	0.9317	1.1387	1.1387
rep6	0.7246	0.8282	0.9317	1.0352	1.1387
mean	0.7372	0.8422	0.8949	0.9821	1.1404
	Denim
rep1	0.9474	0.7368	1.4737	1.0526	1.0526
rep2	0.8421	1.0526	1.2632	1.1579	1.1579
rep3	0.7511	1.073	0.9657	1.2876	1.073
rep4	0.6438	0.7511	0.9657	1.1803	1.6094
rep5	0.7246	1.0352	1.0352	1.2422	1.3458
rep6	0.7246	0.9317	1.0352	1.2422	1.2422
mean	0.7723	0.9301	1.1231	1.1938	1.2468
	Microsuede
rep1	0.6316	0.4211	1.0526	0.7368	0.7368
rep2	0.5263	0.5263	0.8421	1.1579	0.7368
rep3	0.5365	0.7511	0.7511	0.8584	1.073
rep4	0.4292	0.6438	0.7511	0.8584	1.1803
rep5	0.7246	0.7246	0.7246	1.0352	1.0352
rep6	0.5176	0.6211	0.7246	0.7246	0.8282
mean	0.561	0.6147	0.8077	0.8952	0.9317
	Wool Blend
rep1	0.8421	0.8421	0.9474	1.1579	1.2632
rep2	0.8421	1.0526	0.8421	1.3684	1.1579
rep3	0.8584	1.1803	1.073	1.073	1.2876
rep4	0.7511	0.9657	1.1803	1.073	1.1803
rep5	0.9317	0.9317	1.2422	1.3458	1.1387
rep6	0.7246	1.0352	0.9317	1.2422	1.2422
mean	0.825	1.0013	1.0361	1.21	1.2116
	Citylight
rep1	0.8421	1.1579	0.8421	1.2632	0.8421
rep2	0.9474	1.1579	1.2632	1.1579	1.0526
rep3	0.8584	0.8584	0.9657	1.2876	1.1803
rep4	0.6438	0.7511	0.8584	0.9657	1.073
rep5	0.8282	1.1387	1.1387	1.3458	1.0352
rep6	0.7246	0.7246	0.9317	1.0352	0.8282
mean	0.8074	0.9648	0.9999	1.1759	1.0019
	Nylon
rep1	0.8421	0.6316	0.9474	1.0526	1.0526
rep2	1.0526	1.0526	1.4737	1.2632	1.3684
rep3	0.8584	0.9657	1.2876	1.2876	0.9657
rep4	0.9657	0.9657	1.2876	1.1803	1.3948
rep5	1.0352	1.2422	1.1387	1.2422	1.3458
rep6	0.7246	1.0352	0.9317	1.4493	1.2422
mean	0.9131	0.9822	1.1778	1.2459	1.2283
	Hucktowel
rep1	0.8421	0.9474	0.8421	1.5789	1.4737
rep2	0.8421	0.8421	1.2632	1.5789	1.3684
rep3	0.8584	0.8584	1.2876	1.2876	1.5021
rep4	0.7511	1.1803	1.1803	1.3948	1.6094
rep5	0.8282	0.8282	1.1387	1.3458	1.4493
rep6	0.8282	1.0352	0.7246	1.1387	1.2422
mean	0.825	0.9486	1.0727	1.3875	1.4409
	Metallic Silk
rep1	0.7368	1.0526	1.0526	1.2632	1.0526
rep2	0.7368	1.3684	1.2632	0.8421	1.2632
rep3	0.7511	1.3948	1.1803	1.1803	1.1803
rep4	0.8584	1.1803	1.2876	1.5021	1.1803
rep5	1.2422	1.2422	1.2422	1.3458	1.2422
rep6	1.1387	1.2422	1.4493	1.3458	1.4493
mean	0.9107	1.2468	1.2459	1.2465	1.228
	Vinyl
rep1	0.4211	0.6316	0.6316	0.7368	0.9474
rep2	0.4211	0.5263	0.5263	0.8421	0.6316
rep3	0.4292	0.5365	0.5365	0.5365	0.5365
rep4	0.4292	0.5365	0.4292	0.6438	0.6438
rep5	0.4141	0.4141	0.5176	0.5176	0.6211
rep6	0.5176	0.5176	0.5176	0.4141	0.5176
mean	0.4387	0.5271	0.5265	0.6151	0.6497

## Sheet: Fig2
panel A									panel C
	Thin Corduroy								subject	1	2	3	4	5	6	7	8	mean
speed	20	40	60	80	100	120	140		Thick Corduroy	0.3336	1.136	0.4029	0.5278	0.197	0.2595	0.2536	0.3746	0.4356
proportion	0	0.0625	0	0.5	0.9375	1	1		Thin Corduroy	0.1718	0.3387	0.2386	0.0926	0.2195	0.2625	0.2876	0.2272	0.2298
	Metallic Silk								Denim	0.5781	0.7041	0.3903	0.6612	0.397	0.3523	0.1834	0.2282	0.4368
speed	20	40	60	80	100	120	140		Metallic Silk	0.2237	0.4302	0.1614	0.2445	0.4992	0.1886	0.2541	0.2285	0.2788
proportion	0.0625	0	0.1875	0.625	0.6875	0.875	0.9375		Microsuede	0.7026	1.1876	0.4944	1.3645	0.3316	1.3217	0.3206	0.5857	0.7886
									Vinyl	0.9417	2.0403	0.409	1.7197	1.3917	0.5168	0.5657	0.7852	1.0463
									Wool Blend	0.0759	0.2195	0.1528	0.117	0.2091	0.3262	0.1152	0.2626	0.1848
panel B
speed	20	40	60	80	100	120	140
Thick Corduroy
subj1	0	0	0.1875	0.625	0.6875	0.6875	0.8125
subj2	0.3125	0.5625	0.1875	0.5	0.6875	0.75	0.75
subj3	0.1875	0.25	0.3125	0.375	0.625	0.875	0.9375
subj4	0.1875	0.1875	0.375	0.25	0.8125	0.8125	0.6875
subj5	0	0	0.125	0.3125	0.5625	0.875	0.9375
subj6	0	0.0625	0.1875	0.3125	0.75	0.75	0.875
subj7	0	0.0625	0.25	0.4375	0.75	0.875	0.9375
subj8	0.125	0.125	0.3125	0.5	0.75	0.75	0.875
Thin Corduroy
subj1	0	0.0625	0.125	0.5	0.8125	0.9375	1
subj2	0	0	0.4375	0.375	0.8125	0.75	0.875
subj3	0	0.0625	0.1875	0.5	0.75	0.8125	1
subj4	0	0.0625	0	0.5	0.9375	1	1
subj5	0	0	0.125	0.4375	0.625	0.875	0.9375
subj6	0	0	0.375	0.625	0.75	1	0.875
subj7	0.0625	0.125	0.3125	0.5625	0.6875	0.9375	1
subj8	0	0	0.125	0.625	0.75	0.8125	0.9375
Denim
subj1	0	0	0.1875	0.5	0.5	0.5	0.5
subj2	0.0625	0.25	0.1875	0.5	0.4375	0.5	0.6875
subj3	0.0625	0.125	0.125	0.75	0.8125	0.625	0.75
subj4	0.125	0.125	0.4375	0.375	0.5625	0.625	0.6875
subj5	0	0	0.125	0.5	0.6875	0.625	0.625
subj6	0	0.125	0.1875	0.5	0.4375	0.75	0.875
subj7	0	0.125	0.0625	0.5	0.75	0.875	1
subj8	0.0625	0.125	0.1875	0.5625	0.75	1	0.875
Metallic Silk
subj1	0.0625	0.0625	0.0625	0.375	0.75	0.75	0.875
subj2	0	0	0.125	0.375	0.5	0.5	0.625
subj3	0	0	0.125	0.5625	0.8125	1	1
subj4	0.0625	0	0.1875	0.625	0.6875	0.875	0.9375
subj5	0.0625	0	0.1875	0.5625	0.375	0.6875	0.5625
subj6	0	0	0.0625	0.5625	0.8125	0.8125	0.9375
subj7	0	0.0625	0.3125	0.5	0.75	0.9375	1
subj8	0	0.0625	0.1875	0.625	0.75	0.875	1
Microsuede
subj1	0.0625	0.1875	0.375	0.5625	0.625	0.5	0.6875
subj2	0.1875	0.4375	0.4375	0.3125	0.5	0.625	0.6875
subj3	0.1875	0.0625	0.5	0.6875	0.6875	0.875	0.6875
subj4	0.25	0.4375	0.3125	0.375	0.5	0.5625	0.6875
subj5	0	0.0625	0.1875	0.375	0.6875	0.8125	0.6875
subj6	0.1875	0.25	0.4375	0.625	0.5	0.5	0.5
subj7	0	0.125	0.3125	0.375	0.6875	0.875	0.875
subj8	0	0.3125	0.25	0.5625	0.6875	0.6875	0.6875
Vinyl
subj1	0.3125	0.3125	0.375	0.625	0.5625	0.6875	0.8125
subj2	0.3125	0.6875	0.625	0.1875	0.625	0.5625	0.8125
subj3	0	0.0625	0.3125	0.25	0.625	0.625	0.75
subj4	0.3125	0.25	0.5625	0.375	0.5625	0.6875	0.4375
subj5	0.4375	0.375	0.3125	0.625	0.5625	0.5625	0.875
subj6	0.125	0.25	0.3125	0.625	0.8125	0.625	0.875
subj7	0	0.1875	0.5	0.5	0.6875	0.8125	0.625
subj8	0.0625	0.375	0.5	0.4375	0.75	0.625	0.6875
Wool Blend
subj1	0	0	0.0625	0.5	1	0.9375	1
subj2	0	0	0.125	0.4375	0.625	0.875	0.9375
subj3	0	0	0.125	0.4375	0.8125	1	1
subj4	0.0625	0.0625	0	0.5625	0.875	0.9375	1
subj5	0.0625	0	0.1875	0.5	0.6875	1	0.9375
subj6	0.0625	0.125	0.375	0.5625	0.6875	0.9375	0.9375
subj7	0.0625	0.0625	0.0625	0.6875	0.875	1	0.9375
subj8	0	0.125	0.25	0.4375	0.875	0.8125	0.9375

## Sheet: Fig3
panel B (panel A is reprooduced from fig 2)									panel C
speed	20	40	60	80	100	120	140			single		paired
Thick Corduroy			Denim							Thick Corduroy	Denim	Thick Corduroy	Denim
subj1	0.0833	0.8333	0.8333	0.9167	1	1	0.8333		subj1	82.2586	113.656	30.4771	141.47
subj2	0.0833	0.4167	0.5	0.7083	0.8333	0.9167	0.9167		subj2	59.2764	103.073	52.1891	149.873
subj3	0.4167	0.4167	0.4167	0.7083	0.75	0.8333	0.8333		subj3	77.017	77.3764	42.4021	250
subj4	0	0.4167	0.75	0.875	1	1	0.9167		subj4	78.9141	89.2535	44.6156	154.927
subj5	0.25	0.1667	1	0.8333	1	0.9167	0.75		subj5	91.7448	93.4147	43.8231	166.466
subj6	0	0.9167	1	1	1	1	1		subj6	87.5947	89.0559	32.8245	249.999
subj7	0	0.5	1	1	1	0.9167	1		subj7	80.0973	82.5318	40	250
subj8	0.25	0.25	0.9167	1	1	1	1		subj8	76.6505	77.0122	45.6845	160.899
subj9	0.4167	0.75	0.9167	0.875	1	0.9167	1		subj9			23.3884	138.334
									mean	79.1942	90.6717	39.4894	184.663
Thick Corduroy			Denim
subj1	0.0833	0.1667	0.1667	0.0833	0.0833	0.25	0.5			single		paired
subj2	0.0833	0.25	0.1667	0.2917	0.4167	0.3333	0.5833			Thin Corduroy	Thick Corduroy	Thin Corduroy	Thick Corduroy
subj3	0.3333	0	0.0833	0.2917	0.25	0.0833	0.5		subj1	79.9849	82.2586	97.681	61.2089
subj4	0	0.0833	0.0833	0.125	0.3333	0.25	0.5		subj2	77.8337	59.2764	100.377	59.8603
subj5	0	0.0833	0.0833	0.1667	0.1667	0.1667	0.5		subj3	80.3715	77.017	112.404	58.5012
subj6	0	0	0	0	0	0.0833	0.0833		subj4	80.1212	78.9141	93.1094	68.3116
subj7	0.0833	0	0.0833	0	0	0.0833	0.0833		subj5	86.301	91.7448	89.2895	67.705
subj8	0	0	0	0	0	0.0833	0.25		subj6	71.1257	87.5947	148.121	60.5888
subj9	0.0833	0.0833	0	0.125	0	0.3333	0.5		subj7	73.7322	80.0973	78.5458	68.1738
									subj8	78.9787	76.6505	95.5502	54.9421
Thin Corduroy			Thick Corduroy						subj9
subj1	0.0833	0.25	0.0833	0.375	0.5	0.5833	0.8333		mean	78.5561	79.1942	101.885	62.4115
subj2	0.3333	0.0833	0.0833	0.4167	0.6667	0.4167	0.75
subj3	0.1667	0.0833	0	0.1667	0.25	0.5833	0.9167			single		paired
subj4	0.1667	0.0833	0.0833	0.375	0.6667	0.75	0.6667			Denim	Microsuede	Denim	Microsuede
subj5	0.0833	0	0	0.4167	0.75	0.6667	0.9167		subj1	113.656	85.4264	158.385	75.2063
subj6	0	0	0.1667	0.1667	0.5	0.25	0.5		subj2	103.073	84.6371	250	32.354
subj7	0	0.1667	0.4167	0.4167	0.5833	0.75	0.9167		subj3	77.3764	67.0569	250	38.0283
subj8	0	0.25	0.1667	0.3333	0.4167	0.6667	1		subj4	89.2535	91.5612	250	40.7985
									subj5	93.4147	88.372	122.277	32.0147
Thin Corduroy			Thick Corduroy						subj6	89.0559	97.7798	154.354	44.0373
subj1	0	0.1667	0.5833	0.625	0.8333	0.9167	0.8333		subj7	82.5318	80.5736	167.386	37.8245
subj2	0.3333	0.1667	0.5	0.5833	0.75	0.75	0.8333		subj8	77.0122	78.1241	211.243	21.9371
subj3	0.0833	0.1667	0.5	0.8333	0.9167	0.9167	1		subj9			182.746	49.5321
subj4	0.25	0.25	0.25	0.625	0.9167	0.8333	1		mean	90.6717	84.1914	194.043	41.3037
subj5	0.0833	0.0833	0.4167	0.5833	0.9167	0.9167	0.9167
subj6	0	0.25	0.6667	0.8333	0.75	0.5833	0.5833			single		paired
subj7	0.25	0.3333	0.1667	0.5833	0.8333	0.6667	0.8333			Metallic Silk	Wool Blend	Metallic Silk	Wool Blend
subj8	0.25	0.4167	0.25	0.6667	1	0.9167	1		subj1	88.3433	79.877	147.404	50.6725
									subj2	110.122	86.301	94.5173	57.9547
Denim			Microsuede						subj3	78.0204	81.6994	97.747	56.6776
subj1	0.1667	0	0.25	0.5833	0.1667	0.4167	0.5		subj4	78.1023	79.0184	115.76	64.2375
subj2	0.1667	0.1667	0.25	0.25	0.0833	0.1667	0.4167		subj5	102.386	80.4976	104.046	63.7037
subj3	0	0	0.1667	0.25	0.3333	0.1667	0.25		subj6	80.4884	71.7128	100.732	73.9515
subj4	0.3333	0.1667	0.3333	0.1667	0.4167	0.3333	0.5		subj7	75.5928	74.8785	93.8204	61.9067
subj5	0	0.0833	0	0.0417	0.0833	0.5	0.75		subj8	76.2961	77.6036	90.2599	88.6624
subj6	0	0	0	0	0.0833	0.0833	0.3333		subj9			88.3645	63.3806
subj7	0	0.0833	0.1667	0.125	0.4167	0.3333	0.4167		mean	86.169	78.9485	103.628	64.5719
subj8	0	0	0.0833	0	0	0.1667	0.1667
subj9	0.0833	0.0833	0.0833	0.25	0.1667	0.5	0.3333			single		paired
										Vinyl	Microsuede	Vinyl	Microsuede
Denim			Microsuede						subj1	88.3433	79.877	147.404	50.6725
subj1	0	0.25	0.5	0.4167	0.8333	0.5833	0.6667		subj2	110.122	86.301	94.5173	57.9547
subj2	0.4167	0.5833	0.5	0.75	0.8333	1	1		subj3	78.0204	81.6994	97.747	56.6776
subj3	0.0833	0.5	1	0.75	0.9167	1	1		subj4	78.1023	79.0184	115.76	64.2375
subj4	0.4167	0.4167	0.5	0.8333	0.6667	0.4167	0.8333		subj5	102.386	80.4976	104.046	63.7037
subj5	0.0833	0.75	0.9167	0.9583	1	1	0.9167		subj6	80.4884	71.7128	100.732	73.9515
subj6	0	0.4167	0.75	1	1	0.9167	0.9167		subj7	75.5928	74.8785	93.8204	61.9067
subj7	0.1667	0.5833	0.6667	0.875	0.9167	1	1		subj8	76.2961	77.6036	90.2599	88.6624
subj8	0.5	0.6667	0.8333	1	1	1	1		subj9			88.3645	63.3806
subj9	0.0833	0.5	0.4167	0.75	0.9167	1	1		mean	86.169	78.9485	103.628	64.5719
Metallic Silk			Wool Blend
subj1	0	0	0.0833	0	0.25	0.1667	0.5
subj2	0	0	0	0.125	0.6667	0.9167	0.8333
subj3	0	0	0	0.0417	0.5833	0.9167	1
subj4	0	0	0	0.0833	0.5833	0.3333	0.75
subj5	0	0	0	0.2917	0.4167	0.5833	0.9167
subj6	0.0833	0	0	0.2083	0.5	0.6667	1
subj7	0	0	0	0.0417	0.75	0.9167	0.9167
subj8	0.0833	0.3333	0.3333	0.4583	0.3333	0.5	0.9167
subj9	0	0.1667	0.1667	0.3333	0.5833	1	1
Metallic Silk			Wool Blend
subj1	0	0.1667	0.75	1	1	1	0.9167
subj2	0	0.1667	0.5	0.875	0.9167	1	0.9167
subj3	0	0.0833	0.5833	0.9583	1	1	1
subj4	0	0.0833	0.3333	0.9167	1	1	1
subj5	0	0.1667	0.4167	0.7083	0.8333	1	1
subj6	0	0.0833	0	0.7917	0.75	0.9167	1
subj7	0	0.0833	0.4167	0.9583	1	0.9167	1
subj8	0.0833	0	0.25	0.4583	0.5833	0.6667	0.8333
subj9	0	0.4167	0.25	0.6667	0.75	0.9167	1
Vinyl			Microsuede
subj1	0.5	0.9167	0.8333	0.9167	1	1	0.8333
subj2	0.5	0.9167	1	0.875	0.9167	1	1
subj3	0.4167	0.5	0.25	0.75	0.75	0.9167	1
subj4	0.0833	0.25	0.4167	0.75	1	0.75	1
subj5	0.6667	0.8333	0.9167	0.9583	1	0.8333	1
subj6	0.0833	0.75	0.9167	1	1	1	1
subj7	0.3333	0.3333	0.5833	0.5833	0.5	0.6667	0.9167
subj8	0.5	0.6667	0.8333	0.875	0.9167	1	0.9167
subj9	0.1667	0.1667	0.5833	0.5417	0.5833	0.5833	0.75
Vinyl			Microsuede
subj1	0	0	0.0833	0.0833	0	0	0
subj2	0	0	0.1667	0.125	0.0833	0.1667	0.1667
subj3	0.4167	0.1667	0.25	0.25	0.1667	0.3333	0.5833
subj4	0.1667	0.25	0.1667	0.25	0.25	0.25	0.75
subj5	0.0833	0.0833	0.0833	0.0417	0.25	0.25	0
subj6	0	0	0	0	0	0	0.1667
subj7	0.0833	0.0833	0.3333	0.4167	0.25	0.0833	0.4167
subj8	0.0833	0.0833	0	0.125	0.1667	0.1667	0.25
subj9	0.1667	0.25	0.4167	0.4583	0.5	0.75	0.9167

## Sheet: Fig4
panel A: rasters (see online data)
panel B
	SA1			RA			PC
speed	40	80	120	40	80	120	40	80	120
Satin	3.3333	4.6667	3.9375	16.4444	23.2778	27.8264	23	36.6667	35.6806
Denim	7.6667	11.6296	10.4444	54.5	76.7593	102.287	55.75	81.3333	95.9861
Faux Leather	3.0833	4.4074	4.588	9.6111	14.6852	15.4375	6.8333	21.4444	25.7153
Hucktowel	17.5833	22.4074	24.8542	72.8056	107.444	124.271	47.0833	80.2222	90.3958
320 Grit Sandpaper	5.5556	6.5741	5.6458	46	65.3519	72.3773	127.583	141.667	146.889
Empire Velveteen	2.8611	3.9815	3.4398	13.8611	21.6111	23.7014	10.25	23.6667	28.5486
Wool Blend	6.8056	8.8333	8.2917	64	86.7778	107.546	67	100.556	111.535
800 Grit Sandpaper	5.5556	7.4259	7.9236	16.9444	25.2778	27.5764	115.25	129.222	132.91
Corduroy - Thick Ridges	7.7778	10.537	10.9028	38.7778	55.5741	67.0255	17	39	52.8333
Organza	2.2222	3.0185	3.3125	30.4444	45.9444	50.0116	39.4167	63.3333	74.1875
600 Grit Sandpaper	4.4167	5.037	5.2847	35.8611	52.1481	60.3981	122.417	136.444	148.479
Chiffon	2.7778	4.3519	4.5764	45.6389	63.6296	72.8449	50.1667	82.6667	99.2917
Corduroy - Blue	4.3056	6.4815	5.3495	25.6111	34.537	40.1782	11.3333	40.2222	56.9167
Taffeta	2.75	3.9444	4.1435	21.75	30.0185	27.2708	21.9167	32.5556	36.875
Wool Gabardine	3.2778	4.4074	4.2569	36.0556	50.1481	57.6644	31.5833	66.2222	84.5694
Nylon	1.7778	2.2963	2.75	34.4444	51.1667	58.6481	46.9167	72	81.8889
Crinkled Silk	5.9722	8.9074	8.9722	57.6944	79.8704	98.1134	69.75	99.6667	107.896
Vinyl	2.8333	3.9444	5.3148	1.6944	2.9259	3.9028	1.3333	7.8889	18.5972
400 Grit Sandpaper	8.0833	9.3704	9.5625	49.9444	69.2593	83.4375	127.583	144.778	148.993
Microsuede	0.9444	1.6481	1.8218	8.4722	12.7963	15.2199	0.9167	9.3333	15.1806
Premier Velvet	0.7222	0.9259	1.2222	7.8611	11.9444	10.1181	1.3333	6.8889	9.6042
Designer Wool	4.6111	6.4074	6.9676	43.75	62.2037	76.3843	21.0833	59.1111	77.1597
240 Grit Sandpaper	11.8056	13.9074	14.5694	65.3611	77.3148	88.081	117.25	130.333	132.771
Stretch Denim	4.25	6.3704	7.162	44.8333	64.3519	84.3843	49.25	83.1111	100.493
Corduroy - Thin Ridges	5.2778	6.3704	7.7222	40.3889	54.4444	65.8079	21.8333	55.5556	70.0694
Wool Crepe	4.3889	6.5556	8.4537	43.6111	65.2778	80.1319	43.0833	81.2222	88.9722
150 Grit Sandpaper	9.75	11.5741	13.0556	70.9722	85.5185	101.718	128.583	153.667	169.986
Citylight	3.8611	4.8148	5.2083	50.4444	73.5926	88.9167	36.25	74.6667	85.5069
Swimwear Lining	1.5278	2.6296	3.2014	19.3889	25.8704	28.1597	27.25	55.6667	59.5903
Metallic Silk	2.3889	3.8333	3.7847	43.5833	57.2037	61.2523	81.6667	104	113.833
Velvet	2.3333	2.9259	3.5394	23.4444	36.8889	44.8912	22.3333	42.6667	56.4306
Sparkle Vinyl(Backing)	1.7222	2.5	2.831	32.9722	42.6111	47.5139	52.0833	83.2222	95.4375
Careerwear Flannel	3.2222	4.8519	5.3356	26.4444	39.5185	48.8194	9	31.3333	44.7639
Leather (Smooth Side)	2.3611	3.8148	4.3264	18.6667	28.5926	37.0648	1.9167	11.5556	26.1458
Leather (Suede Side)	2.3889	3.3519	3.8148	19.75	31.537	38.831	3.0833	15.1111	31.1389
20% Wool Felt	6.5278	9.1481	10.6296	42.1389	61.2593	75.4653	29.4167	60.6667	73.0903
Upholstery 1	8.6111	10.8704	12.8079	55.1111	83.3704	97.6644	21.5	57	72.6806
Velour	0.5556	0.8333	1.0231	6.5556	12.9259	9.6481	2.5	8.1111	16.625
Corrugated Paper	15.1944	19.2963	21.4583	77.2778	113.37	131.495	54.75	89.1111	103.299
Stretch Velvet	0.6667	0.8333	1.1574	14.1389	22.037	26.1157	3.0833	11.7778	22.1667
Drapery Tape(Foam Side)	1.75	2.2407	1.7292	32.2222	44.5	50.7986	88.5	117.667	107.993
Sueded Cuddle(SuedeSide)	0.6667	1.1852	0.9815	19.5833	29.2407	29.412	6.5833	23.3333	35.9514
Snowflake Fleece(Fuzzy Side)	2.8333	2.9074	3.4792	19.6667	31.1852	32.5833	8.25	28	42.1111
Snowflake Fleece (Knit Side)	1.5556	1.8889	2.0972	19.6111	29.7778	32.1759	10.5833	39.1111	51.1597
Blizzard Fleece	2.3889	3.7963	4.5162	26.0278	41.0185	50.4745	13.3333	40.8889	51.2847
Grating - 12mm	23.7778	26.2778	32.625	56.1944	87.9815	102.419	59.9167	70.8889	86.9861
Grating - 8mm	16.3056	18.0185	19.4051	68.8889	94.6852	105.322	58.25	83.7778	95.5208
Grating - 5mm	5.3889	6.1667	6.9144	51.5556	70.2963	76.2292	45.6667	76.3333	86.3889
Grating - 3mm	2.4722	3.5	3.5394	49.3611	63.5	71.8542	42.5833	77.4444	94.4097
Grating - 1mm	0.3056	0.963	1.706	10.6111	12.9259	14.4583	10.1667	37	59.7986
Embossed Dots - 6mm	23.5556	33.3333	37.9745	44.1944	68.8704	83.0162	68.0833	98.5556	103.188
Embossed Dots - 5mm	28.1389	35.5741	41.0602	51.3889	78.2222	92.7037	69.25	96.4444	112.667
Embossed Dots - 4mm	30.75	38.4259	46.2407	62.4444	89.2963	115.778	76.25	105.444	131.75
Embossed Dots - 3mm	44.3889	52.8889	58.8727	83.6389	120.407	137.41	92.3333	126.111	145.222
Embossed Dots - 2mm	19.5833	18.1481	24.412	82.4722	109.741	122.787	81.75	113.889	136.688

## Sheet: Fig5
panel A							panel B				panel C
Mean Firing rate			Speed rating					Afferent sensitivity	Weber fraction		Discrimination pair		delta FR norm	delta PSE
40	80	120	40	80	120			SA1					SA1
SA1							Thick Corduroy	0.0391	0.4356		Thick Corduroy	Denim	-0.0426	145.174
2.7778	4.3519	4.5764	0.7756	1.1688	1.5517		Thin Corduroy	0.0306	0.2298		Thin Corduroy	Thick Corduroy	-0.2133	39.4733
7.7778	10.537	10.9028	0.4968	0.7742	1.0765		Denim	0.0347	0.4368		Denim	Microsuede	0.7915	152.74
4.25	6.3704	7.162	0.7485	1.0641	1.3454		Metallic Silk	0.0174	0.2788		Metallic Silk	Wool Blend	-0.6104	39.056
0.9444	1.6481	1.8218	0.5312	0.8258	1.0465		Microsuede	0.011	0.7886		Vinyl	Microsuede	-0.0425	172.212
6.8056	8.8333	8.2917	0.7137	1.0947	1.3481		Vinyl	0.031	1.0463				RA
3.8611	4.8148	5.2083	0.6752	1.0853	1.2126		Wool Blend	0.0186	0.1848		Thick Corduroy	Denim	0.1457	145.174
1.7778	2.2963	2.75	0.9616	1.2716	1.3784			RA			Thin Corduroy	Thick Corduroy	-0.0717	39.4733
17.5833	22.4074	24.8542	0.7476	1.1002	1.4583		Thick Corduroy	0.3531	0.4356		Denim	Microsuede	0.7943	152.74
2.3889	3.8333	3.7847	0.9444	1.2565	1.3949		Thin Corduroy	0.3177	0.2298		Metallic Silk	Wool Blend	-0.2737	39.056
2.8333	3.9444	5.3148	0.4778	0.5116	0.6294		Denim	0.5973	0.4368		Vinyl	Microsuede	0.3704	172.212
RA							Metallic Silk	0.2209	0.2788				PC
45.6389	63.6296	72.8449	0.7756	1.1688	1.5517		Microsuede	0.0843	0.7886		Thick Corduroy	Denim	0.2898	145.174
38.7778	55.5741	67.0255	0.4968	0.7742	1.0765		Vinyl	0.0276	1.0463		Thin Corduroy	Thick Corduroy	0.1207	39.4733
44.8333	64.3519	84.3843	0.7485	1.0641	1.3454		Wool Blend	0.5443	0.1848		Denim	Microsuede	0.6519	152.74
8.4722	12.7963	15.2199	0.5312	0.8258	1.0465			PC			Metallic Silk	Wool Blend	0.0137	39.056
64	86.7778	107.546	0.7137	1.0947	1.3481		Thick Corduroy	0.4479	0.4356		Vinyl	Microsuede	0.1154	172.212
50.4444	73.5926	88.9167	0.6752	1.0853	1.2126		Thin Corduroy	0.603	0.2298
34.4444	51.1667	58.6481	0.9616	1.2716	1.3784		Denim	0.503	0.4368
72.8056	107.444	124.271	0.7476	1.1002	1.4583		Metallic Silk	0.4021	0.2788
43.5833	57.2037	61.2523	0.9444	1.2565	1.3949		Microsuede	0.1783	0.7886
1.6944	2.9259	3.9028	0.4778	0.5116	0.6294		Vinyl	0.2158	1.0463
PC							Wool Blend	0.5567	0.1848
50.1667	82.6667	99.2917	0.7756	1.1688	1.5517
17	39	52.8333	0.4968	0.7742	1.0765
49.25	83.1111	100.493	0.7485	1.0641	1.3454
0.9167	9.3333	15.1806	0.5312	0.8258	1.0465
67	100.556	111.535	0.7137	1.0947	1.3481
36.25	74.6667	85.5069	0.6752	1.0853	1.2126
46.9167	72	81.8889	0.9616	1.2716	1.3784
47.0833	80.2222	90.3958	0.7476	1.1002	1.4583
81.6667	104	113.833	0.9444	1.2565	1.3949
1.3333	7.8889	18.5972	0.4778	0.5116	0.6294

## Sheet: Fig6
panel A: rasters (see online data)
panel B
SPEED	120	100	80	60
Chiffon
neuron 18	1	0.8333	1.2	1.1
neuron 2	10.4	5.3333	5.7333	11.2
neuron 9	34.4	32.5	31.0667	32.7
neuron 46	76.4	73.5	68.6667	68.9
Nylon
neuron 18	0	1.3333	0.6667	0.5
neuron 2	9.2	5.3333	5.7333	4.4
neuron 9	27.2	25.6667	31.7333	28.2
neuron 46	79	76.1667	73.2	66.1
Stretch Denim
neuron 18	3	1.6667	1.7333	1.6
neuron 2	11	14.6667	11.0667	9.5
neuron 9	35.2	33.5	37.6	31.1
neuron 46	69.2	66.3333	63.0667	53.9
Hucktowel
neuron 18	4.6	4.6667	3.0667	3.7
neuron 2	29.4	27.3333	33.3333	22.8
neuron 9	45.4	53.8333	44.8	43.4
neuron 46	85	79.1667	70.4	57.2
City Lights
neuron 18	9.8	9.3333	9.3333	9
neuron 2	38.2	36.6667	34.8	27.8
neuron 9	40.8	44	44.1333	41.3
neuron 46	62.6	65.5	65.7333	59.4
Deck Chair
neuron 18	1.8	1.6667	1.2	0.5
neuron 2	14.2	11.5	11.0667	9.5
neuron 9	30.2	32.8333	36.2667	27.8
neuron 46	72.2	68	60.6667	52.4
Dots / Grating
neuron 18	20.2	17.8333	16.4	17.9
neuron 2	59.2	55	44.9333	37.8
neuron 9	51.4	54.1667	56.9333	51.9
neuron 46	89.2	86.1667	82.5333	75.8
Fuzzy Upholstery
neuron 18	3.2	2.6667	3.2	3.7
neuron 2	34.8	29.6667	28.9333	27.1
neuron 9	49.8	48.1667	54	53.6
neuron 46	84.6	79.6667	70.1333	63.4
Dots / Blank
neuron 18	22.2	22.6667	18.4	18.9
neuron 2	65.2	60.6667	59.0667	48.1
neuron 9	54.4	62.8333	67.4667	65.4
neuron 46	64	61.1667	56	51.2
Faux Croc Skin
neuron 18	20.8	18.1667	17.3333	18
neuron 2	43.6	40.8333	36	32.9
neuron 9	53.4	50.5	44	50
neuron 46	61.2	61.1667	57.4667	54.7

## Sheet: Fig7
panel A							panel B				panel C
cortical	slope	log pval	peripheral	slope	log pval		individual data: see A					slope	PC weight
area 3b	-0.0073	-0.0638	SA1	0.9881	-6.2526		means	area 3b	0.1258		non-speed	0.0232	0.1775
	-0.0081	-0.06		0.4496	-5.6243			area 1	0.1937			-0.011	-0.3181
	0.0183	-0.1482		0.5647	-0.3184			area 2	0.2352			-0.0073	-0.429
	0.2628	-3.5516		0.5407	-1.7392			SA1	0.4035			-0.1732	0.1394
	0.0536	-0.3423		1.0911	-3.2584			RA	0.665			-0.4049	0.7756
	-0.0191	-0.1747		-0.4316	-0.795			PC	0.9157			-0.0081	-0.3393
	0.2651	-6.6169		0.1557	-0.3046							-0.1268	-0.1031
	0.0096	-0.0202		0.5325	-1.1743							0.1306	0.0194
	0.1706	-4.387		-0.2591	-0.1668							0.034	0.0635
	0.3032	-7.8465	RA	0.6197	-7.3721							0.0183	-0.4073
	0.2073	-6.9158		0.59	-5.3557							0.0536	-0.1455
	0.1022	-2.09		0.4972	-6.972							0.2904	-0.8184
	0.0351	-0.4042		0.6331	-6.7623							-0.0191	0.0987
	0.3675	-8.3877		0.6331	-6.3309							0.0096	0.2003
area 1	0.0232	-0.1614		1.1465	-9.9541							-0.0762	-0.4677
	0.4754	-4.086		0.7344	-4.4038							0.1022	0.2422
	-0.011	-0.1026		0.5396	-4.2601							0.0351	-0.0029
	0.222	-4.1834		0.5917	-5.0478							0.1212	-0.0445
	-0.1732	-0.3982	PC	1.1673	-6.9941							0.011	0.0253
	0.7341	-8.3009		0.8521	-4.0137							-0.178	-0.3431
	-0.4049	-0.6128		0.7275	-9.2468							-0.0237	0.2531
	-0.1268	-0.1635										-0.1567	-0.2163
	0.1306	-1.2527
	0.157	-3.8844
	0.034	-0.2704									speed	0.4754	-0.2311
	0.3562	-3.7166										0.222	-0.561
	0.2904	-0.7459										0.7341	0.9391
	0.3179	-9.0154										0.157	-0.2321
	0.2228	-5.7339										0.2628	-0.3583
	0.3362	-4.9015										0.3562	-0.258
	-0.0762	-0.1597										0.3179	0.3289
	0.1369	-3.1113										0.2228	-0.3491
	0.2547	-11.4051										0.2651	0.1673
	0.3157	-5.8972										0.33	0.2468
	0.2958	-9.4301										0.3362	-0.1512
	0.489	-5.4937										0.1706	0.0738
	0.438	-20.8094										0.3032	0.4168
	-0.178	-0.7478										0.2073	0.5073
	0.6929	-6.0702										0.3675	-0.075
	0.0834	-3.4017										0.1369	-0.0725
area2	0.33	-10.9582										0.2547	1.0667
	0.1212	-1.584										0.3157	-0.072
	0.4401	-11.436										0.2958	0.5193
	0.011	-0.1382										0.489	1.1033
	0.6913	-7.3616										0.438	1.0577
	0.3616	-10.851										0.4401	0.3945
	-0.0237	-0.5693										0.6913	0.6622
	0.3422	-12.9384										0.3616	0.2475
	-0.1567	-0.5985										0.3422	0.9297
												0.6929	0.317
												0.0834	-0.0558

## Sheet: Fig8
panel A												panel B								panel C,D
# neuron	Chiffon	Nylon	Stretch Denim	Hucktowel	City Lights	Deck Chair	Dots / 1 Grating	Fuzzy Upholstery	Dots / Blank	Faux Croc Skin		perf	within			across					rates				rating				predicted rating
1	22.8269	22.3284	22.5122	21.6792	22.7301	21.0572	19.9775	21.0737	18.8219	19.2433		Texture	A	S	N	A	S	N		Texture	40	80	100	120	40	80	100	120	40	80	100	120
2	22.1057	20.9089	21.0611	19.8435	21.6894	19.7797	17.6078	18.877	15.5652	15.7971		Chiffon	11.2459	11.4417	20.7517	11.0976	16.2666	27.8993		Chiffon	41.6592	39.317	40.9354	42.3265	0.8839	1.1689	1.3195	1.2855	1.0519	1.0937	1.1692	1.2233
3	21.1049	19.7534	20.1264	17.9993	21.0421	18.2619	16.1706	17.2502	13.7572	14.3037		Nylon	14.947	16.2004	22.9008	13.2875	14.436	22.414		Nylon	32.0449	34.6503	35.6565	37.8531	0.9748	1.1385	1.2837	1.2521	1.0144	1.0821	1.1435	1.21
4	20.8303	19.2399	19.2449	16.5618	20.4718	17.2742	14.4124	16.6229	12.6604	13.2994		Stretch Denim	15.3794	18.6106	22.7225	12.6727	17.6129	26.1227		Stretch Denim	37.2612	41.9048	42.7687	43.8286	0.921	1.0859	1.1586	1.3363	0.9181	1.0425	1.1233	1.18
5	20.3394	18.7172	19.0538	16.1145	20.0578	16.7045	13.1799	15.474	11.7087	11.7443		Hucktowel	6.6332	7.2694	13.4038	13.0528	15.56	23.1351		Hucktowel	53.6286	58.9197	59.3776	61.2612	0.9436	1.1565	1.2524	1.3893	1.0026	1.0883	1.2035	1.2713
6	19.4565	17.9823	18.5284	15.3657	19.3808	15.743	12.4446	15.2376	10.7568	11.2406		City Lights	9.6054	10.4348	19.0389	10.878	13.522	17.0811		City Lights	43.4755	48.1633	47.1463	46.7388	0.8343	0.9808	1.0989	1.1835	0.9937	1.0942	1.1242	1.1937
7	19.4851	18.07	18.1404	14.7723	18.8338	15.1526	11.7031	14.5751	10.3429	10.5371		Deck Chair	8.6885	9.2409	14.6724	7.9212	14.4924	23.5737		Deck Chair	39.2531	42.9823	44.4558	45.2571	0.8024	0.9844	1.0167	1.1973	0.9189	1.0187	1.1386	1.2212
8	18.6448	18.1235	18.0965	14.5181	18.5869	15.0638	11.402	14.052	10.2013	10.3979		Dots / 1 Grating	4.7194	6.0483	15.3686	11.1776	16.3822	23.4188		Dots / 1 Grating	54.9367	57.3469	58.585	60.2041	0.9955	1.0796	1.1961	1.3333	1.0436	1.1176	1.2216	1.36
9	18.3218	17.5463	17.9388	14.2692	17.9057	14.0704	11.2477	13.5536	9.7754	9.7385		Fuzzy Upholstery	10.5676	12.6713	15.2902	8.4893	13.0532	24.5657		Fuzzy Upholstery	52.7286	55.9265	57.0578	60.4571	0.9273	1.019	1.1023	1.3073	0.9595	1.1143	1.2414	1.3437
10	18.1879	17.5124	17.7729	13.2307	17.7042	13.6889	10.6858	13.3225	9.7418	9.4212		Dots / Blank	4.4364	6.2717	12.8652	9.2678	14.0723	21.3652		Dots / Blank	48.2102	52.7891	56.1463	58.8204	0.8756	0.9873	1.1435	1.3002	0.7244	0.8207	1.0242	1.1097
11	17.9583	17.4137	17.8063	13.1806	17.5364	13.3554	10.3189	13.1368	9.5354	8.8777		Faux Croc Skin	5.5657	5.0112	8.5572	8.3844	8.6575	12.8819		Faux Croc Skin	43.3878	47.015	49.7041	53.0531	0.682	0.8372	0.9349	1.0032	0.732	0.9001	1.001	1.1385
12	17.5999	17.4059	17.6281	12.3225	16.9231	13.062	10.0636	12.8098	9.1384	9.1902
13	17.233	17.5233	17.3093	12.2836	16.4852	12.7305	9.8628	12.4969	8.9627	8.3604		mean	9.1789	10.32	16.5572	10.6229	14.4055	22.2458
14	16.9248	17.4649	17.2775	11.8693	16.2504	12.6912	9.3606	12.433	8.9419	8.1365
15	16.9393	17.3489	17.1454	11.5792	15.7492	12.0711	9.0748	12.2199	8.4228	8.0938
16	16.5268	17.0831	17.0324	11.5599	15.5777	11.587	8.8317	11.8717	8.2357	7.8146
17	16.4367	17.1097	16.557	11.0708	15.3859	11.6767	8.3499	11.872	8.0167	7.4262
18	16.1292	16.8656	16.3333	10.8065	15.01	11.3136	8.1368	11.6013	7.7013	7.3612
19	15.5934	16.468	16.1585	10.4512	14.3482	11.0259	7.7872	11.5973	7.5034	7.1705
20	15.4966	16.7536	16.145	10.5127	14.9526	10.8138	7.5891	11.739	7.45	6.9048
21	15.5824	17.0104	16.4303	10.0576	14.5108	10.8178	7.6256	11.5619	7.278	6.88
22	15.4362	16.4855	16.5934	9.9941	14.1085	10.3032	7.3159	11.4312	7.3288	6.8777
23	15.5847	16.5911	16.2606	9.5508	13.9487	10.1226	7.2882	11.3024	7.0744	6.8045
24	15.0247	16.1743	16.4218	9.4417	14.0864	10.2693	6.9852	11.3334	6.9578	6.5657
25	15.006	16.3787	16.2	9.3803	13.489	10.0545	6.8738	11.106	6.7163	6.5604
26	15.1213	16.1623	16.0481	9.1447	13.2359	9.8992	6.8061	11.2111	6.4686	6.4612
27	14.7021	16.2327	16.2073	9.2246	12.9833	9.8513	6.6716	11.0715	6.4588	6.4554
28	14.2442	16.1495	16.3352	8.9002	12.991	9.3994	6.4886	11.1219	6.2915	6.2682
29	13.9721	15.9216	15.9881	8.7336	12.941	9.4747	6.4414	11.1125	6.3031	6.3354
30	13.7973	15.9163	15.8332	8.6401	12.5705	9.2645	6.2235	11.0057	6.0408	6.1992
31	13.6206	15.8051	15.7982	8.3893	12.4381	9.4641	6.1583	11.0748	5.9217	6.157
32	13.6878	15.6405	15.9637	8.2882	12.2534	9.3072	5.9528	11.0308	5.784	6.0107
33	13.5656	15.7054	15.9947	8.47	12.5004	9.1519	6.0329	11.0196	5.7363	6.016
34	13.1875	15.5901	15.9296	8.1166	11.8381	9.0259	5.9527	10.8747	5.5796	6.021
35	12.9681	15.5885	15.5859	7.9101	11.8679	9.1437	5.7673	10.8955	5.4945	5.857
36	12.9319	15.4424	15.761	7.8702	11.8328	8.9204	5.6648	10.8619	5.4235	5.8294
37	12.833	15.5329	15.5784	7.6263	11.6337	9.05	5.7282	10.9165	5.2663	5.894
38	12.4921	15.2435	15.6092	7.6841	11.2908	8.8688	5.4974	10.8306	5.0559	5.8392
39	12.4118	15.2858	15.6086	7.3494	11.3193	8.7953	5.4132	10.778	5.061	5.7808
40	12.1995	15.28	15.6788	7.519	11.0176	8.7139	5.4043	10.7675	4.9683	5.7424
41	12.2154	15.2332	15.4595	7.2354	10.8174	8.7344	5.2914	10.7385	4.8486	5.6931
42	12.12	15.1986	15.5618	7.2409	10.9541	8.6758	5.2316	10.7398	4.9048	5.7491
43	11.8814	15.2042	15.6599	7.056	10.5072	8.6595	5.1877	10.651	4.773	5.6331
44	11.854	15.1382	15.5328	7.1619	10.4117	8.7298	5.0807	10.5984	4.6669	5.6274
45	11.7016	15.0752	15.5028	7.0125	10.3156	8.7273	4.9497	10.6167	4.5519	5.6602
46	11.6218	15.072	15.4567	6.8922	10.1791	8.6268	4.906	10.6014	4.5982	5.6347
47	11.428	14.9889	15.4479	6.8742	9.9696	8.7205	4.8488	10.5826	4.5062	5.6149
48	11.2668	14.9918	15.4241	6.7078	9.8316	8.7012	4.8116	10.5735	4.4608	5.5872
49	11.2459	14.947	15.3794	6.6332	9.6054	8.6885	4.7194	10.5676	4.4364	5.5657

## Sheet: S1_fig
panel A							panel B				panel C
	40	60	80	100	120			Intercept	Slope			Vib RMS	Intercept
Faux Croc Skin	0.4815	0.682	0.8372	0.9349	1.0032		Faux Croc Skin	0.7878	0.0065		Chiffon	6.092	1.1873
Chiffon	0.7421	0.8839	1.1689	1.3195	1.2855		Chiffon	1.08	0.0076		Thick Corduroy	-1.1341	0.764
Denim Stretch	0.7735	0.921	1.0859	1.1586	1.3363		Denim Stretch	1.0551	0.0068		Denim	2.6356	1.0488
City Light	0.6023	0.8343	0.9808	1.0989	1.1835		City Light	0.9399	0.0071		Microsuede	-8.3684	0.7928
Nylon	0.7404	0.9748	1.1385	1.2837	1.2521		Nylon	1.0779	0.0067		Wool Blend	7.775	1.0649
Hucktowel	0.6751	0.9436	1.1565	1.2524	1.3893		Hucktowel	1.0834	0.0087		Citylight	4.309	1.0105
Sunbrella	0.5726	0.8024	0.9844	1.0167	1.1973		Sunbrella	0.9147	0.0073		Nylon	0.3229	1.2082
Blue Upholstery	0.6939	0.9273	1.019	1.1023	1.3073		Blue Upholstery	1.01	0.007		Hucktowel	6.0712	1.1284
Dots/Blank	0.6988	0.8756	0.9873	1.1435	1.3002		Dots/Blank	1.0011	0.0074		Metallic Silk	1.6383	1.2266
Dots/1mm Grating	0.6465	0.9955	1.0796	1.1961	1.3333		Dots/1mm Grating	1.0502	0.0079		Vinyl	-3.1327	0.5492

## Sheet: S2_fig
panel A				panel B
	Speed rating slope	Weber fraction			Thick Corduroy - Denim		Thin - Thick Corduroy		Denim - Microsuede		Metallic Silk - Wool Blend		Vinyl - Microsuede
Denim	0.0075	0.4368			-0.5496	110.993	0.6638	36.4721	0.1951	83.1789	-1.0805	96.7316	0.2929	231.539
Metallic Silk	0.0057	0.2788			0.4784	97.6838	1.2103	40.5167	0.5228	217.646	-0.673	36.5626	0.5411	230.119
Microsuede	0.0061	0.7886			0.0319	207.598	0.5239	53.9032	0.2364	211.972	-0.055	41.0695	-0.1896	207.678
Vinyl	0.0018	1.0463			-0.2252	110.311	1.7401	24.7978	0.7245	209.202	-0.7371	51.5228	0.2314	99.4688
Wool Blend	0.0078	0.1848			-0.7007	122.643	-0.1081	21.5845	-0.1802	90.2623	-0.8704	40.3421	1.4344	238.87
Thick Corduroy	0.0068	0.4356			-0.3059	217.175	-0.0117	87.5324	1.3222	110.316	0.5479	26.7803	-0.939	116.972
					0.3243	210	-0.1257	10.372	0.5589	129.561	-0.7908	31.9137	0.5679	195.669
					0.4958	115.215	0.5003	40.608	0.9426	189.306	0.1388	1.5975	0.2932	228.823
				mean	-0.0564	145.174	0.5491	39.4733	0.5403	152.74	-0.44	39.056	0.279	172.212

[truncated: 4 more sheets: S3_fig, S4_fig, S5_fig, S6_fig]
